# Supplementary material for: In TFIIH the Arch domain of XPD is mechanistically essential for transcription and DNA repair
Source: Nat Commun. 2020 Apr 3;11:1667. doi: 10.1038/s41467-020-15241-9 (PMC7125077; doi:10.1038/s41467-020-15241-9)
Supplement: Supplementary file 3 — Source Data [file 41467_2020_15241_MOESM3_ESM.xlsx]

## Sheet: Figure 3C
Figure3C
	raw data relative to wild type activity
											mean	SD
	wild type	100	100	100	100	100	100	100		wild type	100	0
	R333/334S	91.3924	80.0697	79.4069	85.2266					R333/334S	84.0239	5.5586
	R323/324S	11.2063	9.82462	10.0082	12.8217					R323/324S	10.9652	1.38099
	R333/334E	41.2203	33.5593	31.4484	25.3933					R333/334E	32.9053	6.53502
	R323E	53.6142	45.5253	40.0911						R323E	46.4102	6.80482
	R324E	4.95263	2.6435	4.85871	6.33064					R324E	4.69637	1.52503
	K369A	34.9377	35.1289	34.8681						K369A	34.9782	0.135022
	K369E	4.4291	6.0078	3.98975						K369E	4.80889	1.06128

## Sheet: Figure 3E
								relative to maximum
								mean	SD
Figure 3E		MAT1archway concentration in nM
		50000		4143.75	4894.12	2968.45		0.127039	0.0308104
		25000		3491.3	5288.14	4979.73		0.145586	0.0304996
		12500		7214.14	8207.52	7109.09		0.238398	0.0192405
		6000		10323.9	10023.2	10495.9		0.32635	0.00759473
		3000		13796.1	16369	15383.9		0.481954	0.041208
		1000		19905.6	19576.8	20283.3		0.632382	0.0112222
		500		20749	22746	24286.8		0.7172	0.0563065
		250		24927.9	25242.7	25496.6		0.800635	0.00904447
		125		24184	27299.4	22449		0.782279	0.078014
		0		31750.5	30598.5	32160.1		1	0.0257024
								relative to maximum
		MAT1RING concentration in nM						mean	SD
		50000		18434.7	20043.7	20710.4		0.708532	0.042014
		25000		20199.2	23486.7	18242.8		0.741332	0.0951653
		12500		23502.7	18775.1	23304.7		0.78507	0.0960353
		6000		23628.8	22156.7	25933.1		0.858524	0.0683555
		3000		24910.3	29300.5	27193		0.974463	0.0788514
		1000		25653.4	27420.7	30077.9		0.99539	0.0799802
		500		27964.2	28096.4	27496.4		1.00024	0.0113217
		250		27621.7	28549.8	25375.3		0.976175	0.058618
		125		27169.2	28166.1	31420.1		1.03852	0.0798352
		0		26041.2	29637.3	27858.5		0.999999	0.0645746
		0		26041.2	29637.3	27858.5		0.999999	0.0645746
								relative to maximum
		MAT1Lock concentration in nM						mean	SD
		4000		1569.33	1597.8	-16.9474		0.0478012	0.0420702
		2000		2008.45	1152.09	861.053	360.492	0.0498708	0.0314498
		1000		2017.98	3027.58	5427.05	1604.77	0.137448	0.07797
		500		4433.22	2901.76	6924.79	2744.11	0.193514	0.0882458
		250		9139.98	6865.09	17800.7	6117.77	0.454354	0.244425
		125		11748.5	15318.8	20568.9	11458.3	0.67253	0.193181
		62.5		17876.1	18847.4	25077.4	14768.4	0.871405	0.196761
		31.25		21269.9	18701.7	22211.7	16435.2	0.894726	0.118768
		15.625		17277.6	20809.6	23356.6	14004.5	0.858647	0.186032
		0		19712.3	18608.9	27580.4		1	0.222714
			raw data represents relative fluorescence change per minute in the linear range of the reaction

## Sheet: Figure 3F
											relative to maximum
Figure 3F		MAT1Lock concentration in nM		wild type							mean	SD
		4000		1569.33	1597.8	-16.9474					0.0478012	0.0420702
		2000		2008.45	1152.09	861.053	360.492				0.0498708	0.0314498
		1000		2017.98	3027.58	5427.05	1604.77				0.137448	0.07797
		500		4433.22	2901.76	6924.79	2744.11				0.193514	0.0882458
		250		9139.98	6865.09	17800.7	6117.77				0.454354	0.244425
		125		11748.5	15318.8	20568.9	11458.3				0.67253	0.193181
		62.5		17876.1	18847.4	25077.4	14768.4				0.871405	0.196761
		31.25		21269.9	18701.7	22211.7	16435.2				0.894726	0.118768
		15.625		17277.6	20809.6	23356.6	14004.5				0.858647	0.186032
		0		19712.3	18608.9	27580.4					1	0.222714
				R333/334S
		2000		16202.2	13504.7	13258.9	13962.2	13512.6	14371.1		0.83379	0.0641348
		1000		15993.7	14449.6	14455.1	14544	14507	14711.8		0.871635	0.0356124
		500		16058.5	15441.2	16514.6	16005.1	15246.9	14065.6		0.917553	0.0507633
		250		17589.2	14095.1	16227	16969.2	16648.3	14518.9		0.944252	0.0824056
		125		18045.6	16693.2	11819	16987	15985	15460.4		0.933855	0.127174
		62.5		17004.6	16489	17716.1	16638.8	17029.2	16879.5		1.00038	0.0251629
		0		16503.3	17772.3	17555.6	16147.1		16787		1	0.0407987
				R323/324S
		2000		2412.96	3327.98	1931.49	3486.57				0.901712	0.239987
		1000		3688.24	3024.43	1753.3	3409.2				0.959582	0.276292
		500		3241.9	2289.6	1541.01	3798.83				0.878466	0.323842
		250		3306.09	3235.25	2289.23	3452.2				0.992518	0.170903
		125		3447.41	3854.99	3176.87	2785.99				1.07191	0.145516
		62.5		4006.33	3021.37	2653.56	2974.47				1.02266	0.189054
		31.25		3202.01	2596.2	2871.39	3486.61				0.982292	0.125334
		0		3657.59	3299.75	2007.45	3410.59				1	0.239039
				K369A
		2000		-586.215	-420.615	340.697					-0.0219587	0.0488862
		1000		-444.38	185.672	-356.585					-0.0202828	0.0337475
		500		2022.13	1094.01	1270.97					0.144619	0.0487323
		250		3407.34	6942.02	3945.41					0.47122	0.188344
		125		7510.94	10051.2	7486.98					0.82573	0.145726
		62.5		9165.27	8416.5	9978.91					0.908523	0.0772782
		31.25		9553.71	8867.02	8362.24					0.882886	0.0591431
		0		10077.3	11092.6	9165.77					1	0.0953227

## Sheet: Figure 3G
Figure 3G

## Sheet: Figure 4A
Figure 4A
	DNA concentration in nM		Wild type ATPase in µmol ATP*l-1*min-1
	2000		36.8377	39.6261	42.1547	46.6773
	1000		33.9249	39.757	38.1967	45.8077
	500		33.6742	37.4769	40.6105	38.9216
	250		35.4385	40.6711	43.1579	38.1631
	125		29.301	26.5256	35.3212	33.644
	62.5		21.4035	22.3258	25.1364	23.1231
	31.25			16.044	18.9636	17.5136
	0		-0.103054	-2.13101	3.66925	1.77217
			R333/334S ATPase in µmol ATP*l-1*min-1
	2000		40.7267	43.8931	50.5044
	1000		46.4407	48.885	52.498
	500		46.6029	44.0934	47.7604
	250		39.7116	43.8164	39.9996
	125		26.7931	35.6961	35.7604
	62.5		20.6903	22.9916	26.1983
	31.25		12.8024	13.0407	13.55
	0		0.93327	1.24372	1.66831
			R323/324S ATPase in µmol ATP*l-1*min-1
	2000		29.0682	32.3542	32.1526
	1000		35.5186	34.3385	33.0667
	500		30.8836	32.9288	31.5752
	250		30.2778	29.5847	33.8188
	125		25.9166	27.6304	31.1879
	62.5		17.0571	20.7914	20.8292
	31.25		14.3706	15.6715	16.1932
	0		3.46893	0.733594	-0.463982

## Sheet: Figure 4B
Figure 4B
	Mat1Lock concentration in nM			Wild type ATPase in µmol ATP*l-1*min-1
		4000		51.6276	55.8156	53.6928
		2000		55.8989	50.5935	52.8962
		1000		48.6834	54.1356	47.2233
		500		53.8324	48.4101	53.1126
		250		52.2752	47.1407	56.2848
		125		47.7312	42.55	46.2849
		62.5		46.2375	41.5071	45.5068
		0		42.0428	41.719	44.1431
				R333/334S ATPase in µmol ATP*l-1*min-1
		4000		51.9189	56.3367	54.3874
		2000		56.9127	52.1552	59.6404
		1000		50.4805	51.4713	58.9384
		500		51.7699	51.0482	49.15
		250		44.3886	46.6394	50.6086
		125		49.6373	50.7551	58.2841
		62.5		45.0817	47.968	52.9141
		0		50.4922	45.7077	52.0112
				R323/324S ATPase in µmol ATP*l-1*min-1
		4000		36.8517	34.0255	47.0566
		2000		37.2019	38.3435	42.7106
		1000		37.1581	36.315	35.9757
		500		33.9164	34.0051	35.5974
		250		33.8638	34.5102	35.1848
		125		33.4879	34.7942	37.0621
		62.5		32.4517	33.3942	35.0398
		0		27.2068	31.3612	37.8065

## Sheet: Figure 4C
Figure 4C
		Protein concetration in nM		Wild type XPD
		2000		161.7	172.8	175.5	175.6	171.4
		1000		165.4	162.4	168	170.2	164.2
		500		162.1	155.1	163.3	163.4	161.5
		250		151.6	149.7	150.2	156.2	159.9
		125		146	140.9	140.2	149.2	149.4
		62.5		139.3	135.6	134.2	135.4	138
		31.25		126.8	114.7	123.3	126.6	124.3
		15.625		115.5	115.2	112.9	113.8	112.7
		7.8125		104.4	105.4	103.9	108.7	104.1
		3.90625		103.3	100.6	105.8	105.7	100.2
		0		98.4	93.9	100.1	95.2	96.5
				Wild type XPD + MAT1Lock
		2000		156.5	127.9	157.7	161.3
		1000		146.8	145.8	147.5	152.3
		500		131.1	133.9	132.8	137.5
		250		119.9	121.3	121.5	126.1
		125		110.8	109.3	106.3	120.1
		62.5		106.7	104.9	105.2	118
		31.25		101.5	102.2	102.7	102.4
		15.625		100	100.1	100.4	104.2
		7.8125		98.5	94.5	101.4	104.5
		3.90625		96.7	98.6	93.5	97.4
		0		96.1	96.5	97.6	99.7

## Sheet: Figure 4D
Figure 4D
	Protein concetration in nM			XPD
	2000			161.7	172.8	175.5	175.6	171.4
	1000			165.4	162.4	168	170.2	164.2
	500			162.1	155.1	163.3	163.4	161.5
	250			151.6	149.7	150.2	156.2	159.9
	125			146	140.9	140.2	149.2	149.4
	62.5			139.3	135.6	134.2	135.4	138
	31.25			126.8	114.7	123.3	126.6	124.3
	15.625			115.5	115.2	112.9	113.8	112.7
	7.8125			104.4	105.4	103.9	108.7	104.1
	3.90625			103.3	100.6	105.8	105.7	100.2
	0			98.4	93.9	100.1	95.2	96.5
				R333S/R334S
	2000			180.3	184.4	181.2
	1000			169.9	169.2	172.4	170.3
	500			162.7	163	162.1	163.5
	250			153.4	150.5	150.4	157.2
	125			144.6		143	144.4
	62.5			134.3	131.5	133.7	134.5
	31.25			123.3	122.8	122.4	125.3
	15.625			117.4	113.9	113.8	113.2
	7.8125			109.2	106.1	109.6	105.7
	3.90625			105.7	104.4	104.1	104.5
	0			98.4	99.3	100.3	100.7
				R333S/R334S + MAT1Lock
	2000			175.2	170.9	172.1	168.3
	1000			164.1	167.8	162.5	166.4
	500			154.7	156	152.7	159.8
	250			147.4	145.4	144.1	157.3
	125			138	138.9	136.4	148.7
	62.5			123.8	130.1	129.9	138
	31.25			120.2	118.3	120.1	128.7
	15.625			114.1	112.3	109.9	117.1
	7.8125			108	108.5	107.2	109.1
	3.90625			102.9	102.9	104.5	101.5
	0			100	99	97.2	99.9
				R333E/R334E
	2000			187.7	185.1	173.5
	1000			178.3	183.4	155.6
	500			175.6	174.1	166.1
	250			163.9	165.1	148.5
	125			149.6	149.7	137.2
	62.5			141.4	138.7	132.5
	31.25			128.8	130.4	120.1
	15.625			121.1	120	115.9
	7.8125			113.4	115.3	107.2
	3.90625			107.1	109.9	101.7
	0			103.7	104	99.2

## Sheet: Figure 4E
Figure 4E
	Protein concetration in nM			XPD
	2000			161.7	172.8	175.5	175.6	171.4
	1000			165.4	162.4	168	170.2	164.2
	500			162.1	155.1	163.3	163.4	161.5
	250			151.6	149.7	150.2	156.2	159.9
	125			146	140.9	140.2	149.2	149.4
	62.5			139.3	135.6	134.2	135.4	138
	31.25			126.8	114.7	123.3	126.6	124.3
	15.625			115.5	115.2	112.9	113.8	112.7
	7.8125			104.4	105.4	103.9	108.7	104.1
	3.90625			103.3	100.6	105.8	105.7	100.2
	0			98.4	93.9	100.1	95.2	96.5
				R323S/324S
	2000			187	179.1	176.7	175.3	167.5
	1000			181.2	176.5	171.6	171	173.1
	500			168.6	168.1	170.9	167.6	167.2
	250			166.4	160.5	163.9	164.7	170.7
	125			159.4	144.8	156.6	157.1	132.4
	62.5			148.4	147.7	143.2	146.8	137.5
	31.25			138.3	137.8	132.5	133	122
	15.625			125.8	119.3	119	118.6	111.7
	7.8125			118.6	109.5	109.7	112.2	106.3
	3.90625			112.8	99.6	107.9	100	104.5
	0			99.6	97.5	100	99.3	99.3
				R323S/324S + MAT1Lock
	2000			170.8	175.7	171.1	172.5
	1000			172.5	170.7	174.2	170.9
	500			163.9	165	168.3	161.1
	250			162.8	162.4	163.4	160.7
	125			155	157.1	156	153.2
	62.5			146.3	149.8	149.1	138.7
	31.25			142.6	139.2	141.7	137.5
	15.625			128.5	126.4	126.9	106.8
	7.8125			116.8	117.7	112.8	111.6
	3.90625			102.9	104.9	107.3	105.2
	0			100.5	103.5	99.8	94.9

## Sheet: Figure 4F
Figure 4F
		Protein concetration in nM			XPD
		2000			161.7	172.8	175.5	175.6	171.4
		1000			165.4	162.4	168	170.2	164.2
		500			162.1	155.1	163.3	163.4	161.5
		250			151.6	149.7	150.2	156.2	159.9
		125			146	140.9	140.2	149.2	149.4
		62.5			139.3	135.6	134.2	135.4	138
		31.25			126.8	114.7	123.3	126.6	124.3
		15.625			115.5	115.2	112.9	113.8	112.7
		7.8125			104.4	105.4	103.9	108.7	104.1
		3.90625			103.3	100.6	105.8	105.7	100.2
		0			98.4	93.9	100.1	95.2	96.5
					R323E
		2000			181.7	184	182.4	178.5
		1000			177.4	175.6	177.2	188.3
		500			176.2	172.8	171.5	176.2
		250			166.9	169.7	168	177.9
		125			163.4	163.5	164.5	163.9
		62.5			155.8	151.6	152.5	148.7
		31.25			139.2	138.3	137.7	129.2
		15.625			114.9	125	124.7	117
		7.8125			112.4	111	111.5	111.3
		3.90625			109.9	105.2	106.1	109.3
		0			101.4	100.3	98.3	108.1
					R324E
		2000			165.6	176.5	174.9
		1000			166.6	169.8	168.1
		500			160	162.8	161.8
		250			153.5	152.3	153.9
		125			140.8	149.7	149.6
		62.5			134.4	140	135.9
		31.25			120.9	132.8	128
		15.625			108.3	123.6	122.5
		7.8125			104.2	114	113.8
		3.90625			105	106.7	107.2
		0			95.8	99	99.6
					K369E
		2000			181.2	182.7	175.4
		1000			177.1	177.2	177.9
		500			171.1	168.5	170.2
		250			162.3	160.9	163.7
		125			149.5	149.7	152.2
		62.5			144.2	140.1	154.9
		31.25			132.2	132.2	133.6
		15.625			117.8	119.6	118.7
		7.8125			110.3	107.3	109.5
		3.90625			106.3	104.9	106.8
		1.95312			103.4	101.1	101.3
		0			100.4	97.6	91.3

[truncated: 13 more sheets: Figure5A, Figure5B, Figure5C, Figure 5D, Figure5E, Figure5F, Figure5G , Table4, Supplementary Figure 2B, Supplementary Figure 2C, Supplementary Figure 4, Supplementary Figure 5D, Supplementary Figure 5E]
